# Supplementary material for: Persistent calyces increase floral longevity and female fitness in Salvia miltiorrhiza (Lamiaceae)
Source: AoB Plants. 2022 Jan 27;14(2):plac004. doi: 10.1093/aobpla/plac004 (PMC8903887; doi:10.1093/aobpla/plac004)
Supplement: plac004_suppl_Supplementary_Appendix_S2 [file plac004_suppl_supplementary_appendix_s2.xlsx]

## Sheet: Info
Persistent calyces increase floral longevity and female fitness in Salvia miltiorrhiza (Lamiaceae)
Deng-Fei Li, Yan Yu, Hao-Jin Yang and Xian-Chun Yan
Raw data
The data sheet "Nectar robbing" provides raw data of proportion of nectar robbing of each inflorescence in Salvia miltiorrhiza.
The data sheet "Pollination" provides raw data of pollen deposition by pollinator Bombus breviceps in a single visit.
The data sheet "Visitation by pollinators" provides raw data of visitation rates by pollinators to flowers of two experimental treatments in Salvia miltiorrhiza.
The data sheet "Visitation by nectar robbers" provides raw data of visitation rates by nectar robbers to flowers of two experimental treatments in Salvia miltiorrhiza.
The data sheet "Individual flower longevity" provides raw data of individual flower longevity (h) of two treatment flowers of Salvia miltiorrhiza.
The data sheet "Fruit set" provides raw data of fruit set under three treatments in Salvia miltiorrhiza.
The data sheet "Seed set" provides raw data of seed set under three treatments in Salvia miltiorrhiza.
The data sheet "Seed mass" provides raw data of seed mass (mg) under three treatments in Salvia miltiorrhiza.
The data sheet "Seed weight and proportion" provides raw data of association between average seed weight (mg) and proportion of seeds produced per aggregate fruit under three treatments in Salvia miltiorrhiza.
Code
#### packages ####
library(xlsx)
library(MASS)
library(rstatix)
library(lme4)
library(car)
library(emmeans)
library(stats)
#### datasets #####
access="D:/ "
####Visitation by pollinators####
Mydata<- read.xlsx("D:/Appendix S2. Raw data and code.xlsx",4)
Mydata<-transform(Mydata, Treatment=factor(Treatment))
coin::wilcox_test(Visitation_rates ~ Treatment, data= Mydata)
####Visitation by nectar robbers####
Mydata<- read.xlsx("D:/Appendix S2. Raw data and code.xlsx",5)
Mydata<-transform(Mydata, Treatment=factor(Treatment))
coin::wilcox_test(Visitation_rates ~ Treatment, data= Mydata)
####Individual flower longevity####
Mydata<- read.xlsx("D:/Appendix S2. Raw data and code.xlsx",6)
model<- glmer(formula = Individual_flower_longevity ~ Treatment + (1 |Plant_ID/Flower_ID), data = Mydata, family = poisson(link = "log"))
summary(model)
Anova(model,type=3)
####Fruit set####
Mydata<- read.xlsx("D:/Appendix S2. Raw data and code.xlsx",7)
model<- glmer(formula = Number_of_fruits/Number_of_ovaries ~ Treatment + (1 |Plant_ID/Flower_ID), weight= Number_of_ovaries, data = Mydata, family=binomial(link="logit"))
summary(model)
Anova(model,type=3)
emmeans(model, pairwise ~ Treatment)
####Seed set####
Mydata<- read.xlsx("D:/Appendix S2. Raw data and code.xlsx",8)
model<- glmer(formula = Number_of_seeds/ Number_of_ovules ~ Treatment + (1 |Plant_ID/Flower_ID), weight= Number_of_ovules, data = Mydata, family=binomial(link="logit"))
summary(model)
Anova(model,type=3)
emmeans(model, pairwise ~ Treatment)
####Seed mass####
Mydata<- read.xlsx("D:/Appendix S2. Raw data and code.xlsx",9)
model<- glm(Log10_transformed_seed_mass ~ Treatment, family = gaussian (link = "identity"), data = Mydata)
summary(model)
Anova(model,type=3)
emmeans(model, pairwise ~ Treatment)

## Sheet: Nectar robbing
Inflorescence_ID	Total_number_of_flowers	Number_of_robbed_flowers	Proportion_of_nectar_robbing (%)
1	9	9	100
2	4	4	100
3	7	5	71.4286
4	3	3	100
5	7	7	100
6	6	5	83.3333
7	7	4	57.1429
8	4	3	75
9	5	5	100
10	4	3	75
11	2	2	100
12	5	4	80
13	4	4	100
14	7	7	100
15	3	3	100
16	7	6	85.7143
17	8	8	100
18	6	6	100
19	2	1	50
20	5	5	100

## Sheet: Pollination
Flower_ID	Pollen_deposition
1	14
2	5
3	13
4	6
5	9
6	15
7	37
8	21
9	3
10	80
11	39
12	133
13	55
14	57
15	0
16	3
17	3
18	0
19	14
20	7
21	2
22	4
23	13
24	1
25	16
26	0
27	1
28	45
29	13
30	25
31	6

## Sheet: Visitation by pollinators
Date	Time	Treatment	Visited_flowers	Observed_flowers	Visitation_rates
2021-07-24	8:00—8:30	Control	0	30	0
2021-07-24	8:30—9:00	Control	0	30	0
2021-07-24	9:00—9:30	Control	8	30	0.266667
2021-07-24	9:30—10:00	Control	0	30	0
2021-07-24	10:00—10:30	Control	0	30	0
2021-07-24	10:30—11:00	Control	18	30	0.6
2021-07-24	11:00—11:30	Control	6	30	0.2
2021-07-24	11:30—12:00	Control	0	30	0
2021-07-24	14:00—14:30	Control	26	30	0.866667
2021-07-24	14:30—15:00	Control	9	30	0.3
2021-07-24	15:00—15:30	Control	0	30	0
2021-07-24	15:30—16:00	Control	0	30	0
2021-07-24	16:00—16:30	Control	0	30	0
2021-07-24	16:30—17:00	Control	0	30	0
2021-07-24	17:00—17:30	Control	0	30	0
2021-07-24	17:30—18:00	Control	0	30	0
2021-07-25	8:00—8:30	Control	0	30	0
2021-07-25	8:30—9:00	Control	3	30	0.1
2021-07-25	9:00—9:30	Control	26	30	0.866667
2021-07-25	9:30—10:00	Control	3	30	0.1
2021-07-25	10:00—10:30	Control	0	30	0
2021-07-25	10:30—11:00	Control	0	30	0
2021-07-25	11:00—11:30	Control	0	30	0
2021-07-25	11:30—12:00	Control	0	30	0
2021-07-25	14:00—14:30	Control	0	30	0
2021-07-25	14:30—15:00	Control	4	30	0.133333
2021-07-25	15:00—15:30	Control	1	30	0.0333333
2021-07-25	15:30—16:00	Control	0	30	0
2021-07-25	16:00—16:30	Control	1	30	0.0333333
2021-07-25	16:30—17:00	Control	0	30	0
2021-07-25	17:00—17:30	Control	0	30	0
2021-07-25	17:30—18:00	Control	0	30	0
2021-07-26	8:00—8:30	Control	0	30	0
2021-07-26	8:30—9:00	Control	0	30	0
2021-07-26	9:00—9:30	Control	0	30	0
2021-07-26	9:30—10:00	Control	0	30	0
2021-07-26	10:00—10:30	Control	0	30	0
2021-07-26	10:30—11:00	Control	0	30	0
2021-07-26	11:00—11:30	Control	0	30	0
2021-07-26	11:30—12:00	Control	1	30	0.0333333
2021-07-26	14:00—14:30	Control	3	30	0.1
2021-07-26	14:30—15:00	Control	10	30	0.333333
2021-07-26	15:00—15:30	Control	0	30	0
2021-07-26	15:30—16:00	Control	0	30	0
2021-07-26	16:00—16:30	Control	0	30	0
2021-07-26	16:30—17:00	Control	0	30	0
2021-07-26	17:00—17:30	Control	0	30	0
2021-07-26	17:30—18:00	Control	0	30	0
2021-07-24	8:00—8:30	Calyx_shortened	0	30	0
2021-07-24	8:30—9:00	Calyx_shortened	0	30	0
2021-07-24	9:00—9:30	Calyx_shortened	0	30	0
2021-07-24	9:30—10:00	Calyx_shortened	0	30	0
2021-07-24	10:00—10:30	Calyx_shortened	0	30	0
2021-07-24	10:30—11:00	Calyx_shortened	0	30	0
2021-07-24	11:00—11:30	Calyx_shortened	0	30	0
2021-07-24	11:30—12:00	Calyx_shortened	0	30	0
2021-07-24	14:00—14:30	Calyx_shortened	0	30	0
2021-07-24	14:30—15:00	Calyx_shortened	2	30	0.0666667
2021-07-24	15:00—15:30	Calyx_shortened	0	30	0
2021-07-24	15:30—16:00	Calyx_shortened	0	30	0
2021-07-24	16:00—16:30	Calyx_shortened	0	30	0
2021-07-24	16:30—17:00	Calyx_shortened	0	30	0
2021-07-24	17:00—17:30	Calyx_shortened	0	30	0
2021-07-24	17:30—18:00	Calyx_shortened	0	30	0
2021-07-25	8:00—8:30	Calyx_shortened	0	30	0
2021-07-25	8:30—9:00	Calyx_shortened	0	30	0
2021-07-25	9:00—9:30	Calyx_shortened	1	30	0.0333333
2021-07-25	9:30—10:00	Calyx_shortened	0	30	0
2021-07-25	10:00—10:30	Calyx_shortened	0	30	0
2021-07-25	10:30—11:00	Calyx_shortened	0	30	0
2021-07-25	11:00—11:30	Calyx_shortened	0	30	0
2021-07-25	11:30—12:00	Calyx_shortened	0	30	0
2021-07-25	14:00—14:30	Calyx_shortened	0	30	0
2021-07-25	14:30—15:00	Calyx_shortened	0	30	0
2021-07-25	15:00—15:30	Calyx_shortened	1	30	0.0333333
2021-07-25	15:30—16:00	Calyx_shortened	4	30	0.133333
2021-07-25	16:00—16:30	Calyx_shortened	7	30	0.233333
2021-07-25	16:30—17:00	Calyx_shortened	1	30	0.0333333
2021-07-25	17:00—17:30	Calyx_shortened	0	30	0
2021-07-25	17:30—18:00	Calyx_shortened	0	30	0
2021-07-26	8:00—8:30	Calyx_shortened	0	30	0
2021-07-26	8:30—9:00	Calyx_shortened	0	30	0
2021-07-26	9:00—9:30	Calyx_shortened	0	30	0
2021-07-26	9:30—10:00	Calyx_shortened	0	30	0
2021-07-26	10:00—10:30	Calyx_shortened	0	30	0
2021-07-26	10:30—11:00	Calyx_shortened	0	30	0
2021-07-26	11:00—11:30	Calyx_shortened	0	30	0
2021-07-26	11:30—12:00	Calyx_shortened	14	30	0.466667
2021-07-26	14:00—14:30	Calyx_shortened	7	30	0.233333
2021-07-26	14:30—15:00	Calyx_shortened	26	30	0.866667
2021-07-26	15:00—15:30	Calyx_shortened	0	30	0
2021-07-26	15:30—16:00	Calyx_shortened	0	30	0
2021-07-26	16:00—16:30	Calyx_shortened	0	30	0
2021-07-26	16:30—17:00	Calyx_shortened	0	30	0
2021-07-26	17:00—17:30	Calyx_shortened	0	30	0
2021-07-26	17:30—18:00	Calyx_shortened	0	30	0

## Sheet: Visitation by nectar robbers
Date	Time	Treatment	Visited_flowers	Observed_flowers	Visitation_rates
2021-07-24	8:00—8:30	Control	5	30	0.166667
2021-07-24	8:30—9:00	Control	4	30	0.133333
2021-07-24	9:00—9:30	Control	19	30	0.633333
2021-07-24	9:30—10:00	Control	0	30	0
2021-07-24	10:00—10:30	Control	0	30	0
2021-07-24	10:30—11:00	Control	0	30	0
2021-07-24	11:00—11:30	Control	25	30	0.833333
2021-07-24	11:30—12:00	Control	15	30	0.5
2021-07-24	14:00—14:30	Control	6	30	0.2
2021-07-24	14:30—15:00	Control	33	30	1.1
2021-07-24	15:00—15:30	Control	1	30	0.0333333
2021-07-24	15:30—16:00	Control	0	30	0
2021-07-24	16:00—16:30	Control	0	30	0
2021-07-24	16:30—17:00	Control	7	30	0.233333
2021-07-24	17:00—17:30	Control	24	30	0.8
2021-07-24	17:30—18:00	Control	20	30	0.666667
2021-07-25	8:00—8:30	Control	33	30	1.1
2021-07-25	8:30—9:00	Control	24	30	0.8
2021-07-25	9:00—9:30	Control	8	30	0.266667
2021-07-25	9:30—10:00	Control	19	30	0.633333
2021-07-25	10:00—10:30	Control	2	30	0.0666667
2021-07-25	10:30—11:00	Control	4	30	0.133333
2021-07-25	11:00—11:30	Control	19	30	0.633333
2021-07-25	11:30—12:00	Control	14	30	0.466667
2021-07-25	14:00—14:30	Control	17	30	0.566667
2021-07-25	14:30—15:00	Control	3	30	0.1
2021-07-25	15:00—15:30	Control	2	30	0.0666667
2021-07-25	15:30—16:00	Control	18	30	0.6
2021-07-25	16:00—16:30	Control	4	30	0.133333
2021-07-25	16:30—17:00	Control	10	30	0.333333
2021-07-25	17:00—17:30	Control	0	30	0
2021-07-25	17:30—18:00	Control	2	30	0.0666667
2021-07-26	8:00—8:30	Control	12	30	0.4
2021-07-26	8:30—9:00	Control	3	30	0.1
2021-07-26	9:00—9:30	Control	0	30	0
2021-07-26	9:30—10:00	Control	3	30	0.1
2021-07-26	10:00—10:30	Control	0	30	0
2021-07-26	10:30—11:00	Control	27	30	0.9
2021-07-26	11:00—11:30	Control	7	30	0.233333
2021-07-26	11:30—12:00	Control	23	30	0.766667
2021-07-26	14:00—14:30	Control	12	30	0.4
2021-07-26	14:30—15:00	Control	21	30	0.7
2021-07-26	15:00—15:30	Control	0	30	0
2021-07-26	15:30—16:00	Control	4	30	0.133333
2021-07-26	16:00—16:30	Control	4	30	0.133333
2021-07-26	16:30—17:00	Control	0	30	0
2021-07-26	17:00—17:30	Control	1	30	0.0333333
2021-07-26	17:30—18:00	Control	6	30	0.2
2021-07-24	8:00—8:30	Calyx_shortened	17	30	0.566667
2021-07-24	8:30—9:00	Calyx_shortened	5	30	0.166667
2021-07-24	9:00—9:30	Calyx_shortened	11	30	0.366667
2021-07-24	9:30—10:00	Calyx_shortened	3	30	0.1
2021-07-24	10:00—10:30	Calyx_shortened	0	30	0
2021-07-24	10:30—11:00	Calyx_shortened	1	30	0.0333333
2021-07-24	11:00—11:30	Calyx_shortened	4	30	0.133333
2021-07-24	11:30—12:00	Calyx_shortened	14	30	0.466667
2021-07-24	14:00—14:30	Calyx_shortened	5	30	0.166667
2021-07-24	14:30—15:00	Calyx_shortened	11	30	0.366667
2021-07-24	15:00—15:30	Calyx_shortened	1	30	0.0333333
2021-07-24	15:30—16:00	Calyx_shortened	0	30	0
2021-07-24	16:00—16:30	Calyx_shortened	0	30	0
2021-07-24	16:30—17:00	Calyx_shortened	2	30	0.0666667
2021-07-24	17:00—17:30	Calyx_shortened	8	30	0.266667
2021-07-24	17:30—18:00	Calyx_shortened	12	30	0.4
2021-07-25	8:00—8:30	Calyx_shortened	13	30	0.433333
2021-07-25	8:30—9:00	Calyx_shortened	2	30	0.0666667
2021-07-25	9:00—9:30	Calyx_shortened	3	30	0.1
2021-07-25	9:30—10:00	Calyx_shortened	3	30	0.1
2021-07-25	10:00—10:30	Calyx_shortened	0	30	0
2021-07-25	10:30—11:00	Calyx_shortened	0	30	0
2021-07-25	11:00—11:30	Calyx_shortened	3	30	0.1
2021-07-25	11:30—12:00	Calyx_shortened	1	30	0.0333333
2021-07-25	14:00—14:30	Calyx_shortened	3	30	0.1
2021-07-25	14:30—15:00	Calyx_shortened	6	30	0.2
2021-07-25	15:00—15:30	Calyx_shortened	23	30	0.766667
2021-07-25	15:30—16:00	Calyx_shortened	32	30	1.06667
2021-07-25	16:00—16:30	Calyx_shortened	23	30	0.766667
2021-07-25	16:30—17:00	Calyx_shortened	25	30	0.833333
2021-07-25	17:00—17:30	Calyx_shortened	0	30	0
2021-07-25	17:30—18:00	Calyx_shortened	0	30	0
2021-07-26	8:00—8:30	Calyx_shortened	26	30	0.866667
2021-07-26	8:30—9:00	Calyx_shortened	3	30	0.1
2021-07-26	9:00—9:30	Calyx_shortened	0	30	0
2021-07-26	9:30—10:00	Calyx_shortened	4	30	0.133333
2021-07-26	10:00—10:30	Calyx_shortened	4	30	0.133333
2021-07-26	10:30—11:00	Calyx_shortened	20	30	0.666667
2021-07-26	11:00—11:30	Calyx_shortened	16	30	0.533333
2021-07-26	11:30—12:00	Calyx_shortened	34	30	1.13333
2021-07-26	14:00—14:30	Calyx_shortened	27	30	0.9
2021-07-26	14:30—15:00	Calyx_shortened	37	30	1.23333
2021-07-26	15:00—15:30	Calyx_shortened	0	30	0
2021-07-26	15:30—16:00	Calyx_shortened	6	30	0.2
2021-07-26	16:00—16:30	Calyx_shortened	2	30	0.0666667
2021-07-26	16:30—17:00	Calyx_shortened	3	30	0.1
2021-07-26	17:00—17:30	Calyx_shortened	0	30	0
2021-07-26	17:30—18:00	Calyx_shortened	11	30	0.366667

## Sheet: Individual flower longevity
Plant_ID	Flower_ID	Treatment	Individual_flower_longevity
1	1	Control	48
1	2	Control	36
2	1	Control	36
2	2	Control	48
2	3	Control	54
3	1	Control	33
3	2	Control	48
4	1	Control	48
5	1	Control	24
5	2	Control	24
6	1	Control	48
6	2	Control	12
7	1	Control	48
7	2	Control	24
8	1	Control	36
8	2	Control	48
9	1	Control	48
9	2	Control	36
10	1	Control	24
10	2	Control	24
10	3	Control	48
11	1	Control	30
12	1	Control	48
13	1	Control	33
13	2	Control	24
14	1	Control	30
15	1	Control	51
16	1	Control	30
16	2	Control	33
17	1	Control	36
1	1	Calyx_shortened	36
2	1	Calyx_shortened	30
2	2	Calyx_shortened	24
3	1	Calyx_shortened	21
4	1	Calyx_shortened	24
5	1	Calyx_shortened	24
5	2	Calyx_shortened	21
6	1	Calyx_shortened	9
6	2	Calyx_shortened	36
7	1	Calyx_shortened	24
7	2	Calyx_shortened	33
8	1	Calyx_shortened	18
9	1	Calyx_shortened	24
10	1	Calyx_shortened	18
10	2	Calyx_shortened	24
11	1	Calyx_shortened	30
12	1	Calyx_shortened	12
12	2	Calyx_shortened	24
13	1	Calyx_shortened	12
13	2	Calyx_shortened	9
14	1	Calyx_shortened	24
14	2	Calyx_shortened	30
15	1	Calyx_shortened	12
16	1	Calyx_shortened	27
17	1	Calyx_shortened	48
17	2	Calyx_shortened	51
18	1	Calyx_shortened	24
19	1	Calyx_shortened	33
20	1	Calyx_shortened	24
20	2	Calyx_shortened	24

## Sheet: Fruit set
Plant_ID	Flower_ID	Treatment	Number_of_fruits	Number_of_ovaries	Fruit_set (%)
1	1	Control	1	4	25
1	2	Control	0	4	0
1	3	Control	1	4	25
1	4	Control	2	4	50
2	1	Control	3	4	75
2	2	Control	2	4	50
3	1	Control	2	4	50
3	2	Control	4	4	100
3	3	Control	1	4	25
3	4	Control	4	4	100
3	5	Control	4	4	100
4	1	Control	4	4	100
4	2	Control	4	4	100
4	3	Control	1	4	25
4	4	Control	4	4	100
5	1	Control	2	4	50
5	2	Control	0	4	0
5	3	Control	0	4	0
6	1	Control	1	4	25
6	2	Control	2	4	50
6	3	Control	4	4	100
6	4	Control	4	4	100
6	5	Control	0	4	0
7	1	Control	2	4	50
7	2	Control	3	4	75
7	3	Control	2	4	50
8	1	Control	2	4	50
8	2	Control	0	4	0
8	3	Control	3	4	75
8	4	Control	3	4	75
8	5	Control	0	4	0
8	6	Control	4	4	100
9	1	Control	0	4	0
9	2	Control	0	4	0
10	1	Control	3	4	75
10	2	Control	2	4	50
11	1	Control	3	4	75
11	2	Control	0	4	0
11	3	Control	3	4	75
12	1	Control	1	4	25
12	2	Control	3	4	75
12	3	Control	0	4	0
13	1	Control	3	4	75
13	2	Control	3	4	75
13	3	Control	1	4	25
13	4	Control	3	4	75
14	1	Control	4	4	100
15	1	Control	0	4	0
15	2	Control	4	4	100
15	3	Control	4	4	100
16	1	Control	1	4	25
16	2	Control	2	4	50
17	1	Control	4	4	100
17	2	Control	2	4	50
18	1	Control	4	4	100
18	2	Control	1	4	25
19	1	Control	1	4	25
19	2	Control	1	4	25
20	1	Control	2	4	50
20	2	Control	4	4	100
1	1	CSB	0	4	0
1	2	CSB	0	4	0
1	3	CSB	1	4	25
2	1	CSB	2	4	50
2	2	CSB	1	4	25
2	3	CSB	3	4	75
2	4	CSB	0	4	0
3	1	CSB	0	4	0
3	2	CSB	0	4	0
4	1	CSB	0	4	0
4	2	CSB	3	4	75
4	3	CSB	0	4	0
4	4	CSB	1	4	25
4	5	CSB	0	4	0
5	1	CSB	1	4	25
5	2	CSB	1	4	25
5	3	CSB	0	4	0
6	1	CSB	0	4	0
6	2	CSB	0	4	0
6	3	CSB	0	4	0
7	1	CSB	0	4	0
7	2	CSB	0	4	0
8	1	CSB	0	4	0
8	2	CSB	0	4	0
8	3	CSB	0	4	0
8	4	CSB	1	4	25
9	1	CSB	1	4	25
9	2	CSB	0	4	0
9	3	CSB	0	4	0
9	4	CSB	0	4	0
10	1	CSB	0	4	0
10	2	CSB	1	4	25
11	1	CSB	0	4	0
11	2	CSB	2	4	50
11	3	CSB	0	4	0
11	4	CSB	0	4	0
12	1	CSB	0	4	0
12	2	CSB	0	4	0
12	3	CSB	1	4	25
13	1	CSB	0	4	0
13	2	CSB	0	4	0
13	3	CSB	0	4	0
14	1	CSB	0	4	0
14	2	CSB	0	4	0
14	3	CSB	0	4	0
15	1	CSB	0	4	0
15	2	CSB	0	4	0
15	3	CSB	0	4	0
16	1	CSB	0	4	0
16	2	CSB	1	4	25
16	3	CSB	0	4	0
17	1	CSB	0	4	0
17	2	CSB	2	4	50
18	1	CSB	0	4	0
18	2	CSB	0	4	0
18	3	CSB	0	4	0
19	1	CSB	0	4	0
19	2	CSB	1	4	25
20	1	CSB	4	4	100
20	2	CSB	2	4	50
1	1	CSF	2	4	50
1	2	CSF	0	4	0
1	3	CSF	0	4	0
1	4	CSF	1	4	25
1	5	CSF	0	4	0
2	1	CSF	0	4	0
2	2	CSF	4	4	100
2	3	CSF	0	4	0
3	1	CSF	0	4	0
3	2	CSF	2	4	50
4	1	CSF	3	4	75
4	2	CSF	0	4	0
4	3	CSF	0	4	0
5	1	CSF	1	4	25
5	2	CSF	0	4	0
5	3	CSF	0	4	0
5	4	CSF	0	4	0
6	1	CSF	3	4	75
6	2	CSF	1	4	25
6	3	CSF	0	4	0
7	1	CSF	0	4	0
7	2	CSF	0	4	0
7	3	CSF	2	4	50
8	1	CSF	3	4	75
8	2	CSF	3	4	75
9	1	CSF	2	4	50
9	2	CSF	0	4	0
9	3	CSF	0	4	0
10	1	CSF	0	4	0
10	2	CSF	0	4	0
11	1	CSF	3	4	75
11	2	CSF	3	4	75
11	3	CSF	0	4	0
12	1	CSF	0	4	0
12	2	CSF	0	4	0
12	3	CSF	0	4	0
12	4	CSF	0	4	0
13	1	CSF	1	4	25
13	2	CSF	4	4	100
14	1	CSF	4	4	100
14	2	CSF	0	4	0
14	3	CSF	3	4	75
15	1	CSF	1	4	25
15	2	CSF	0	4	0
15	3	CSF	1	4	25
16	1	CSF	3	4	75
16	2	CSF	3	4	75
16	3	CSF	4	4	100
17	1	CSF	3	4	75
17	2	CSF	0	4	0
17	3	CSF	1	4	25
18	1	CSF	3	4	75
18	2	CSF	3	4	75
18	3	CSF	4	4	100
19	1	CSF	4	4	100
19	2	CSF	3	4	75
20	1	CSF	2	4	50
20	2	CSF	2	4	50
20	3	CSF	4	4	100
20	4	CSF	0	4	0

## Sheet: Seed set
Plant_ID	Flower_ID	Treatment	Number_of_seeds	Number_of_ovules	Seed_set (%)
1	1	Control	1	4	25
1	3	Control	1	4	25
1	4	Control	2	4	50
2	1	Control	3	4	75
2	2	Control	2	4	50
3	1	Control	2	4	50
3	2	Control	4	4	100
3	3	Control	1	4	25
3	4	Control	4	4	100
3	5	Control	4	4	100
4	1	Control	4	4	100
4	2	Control	4	4	100
4	3	Control	1	4	25
4	4	Control	4	4	100
5	1	Control	2	4	50
6	1	Control	1	4	25
6	2	Control	2	4	50
6	3	Control	4	4	100
6	4	Control	4	4	100
7	1	Control	2	4	50
7	2	Control	3	4	75
7	3	Control	2	4	50
8	1	Control	2	4	50
8	3	Control	3	4	75
8	4	Control	3	4	75
8	6	Control	4	4	100
10	1	Control	3	4	75
10	2	Control	2	4	50
11	1	Control	3	4	75
11	3	Control	3	4	75
12	1	Control	1	4	25
12	2	Control	3	4	75
13	1	Control	3	4	75
13	2	Control	3	4	75
13	3	Control	1	4	25
13	4	Control	3	4	75
14	1	Control	4	4	100
15	2	Control	4	4	100
15	3	Control	4	4	100
16	1	Control	1	4	25
16	2	Control	2	4	50
17	1	Control	4	4	100
17	2	Control	2	4	50
18	1	Control	4	4	100
18	2	Control	1	4	25
19	1	Control	1	4	25
19	2	Control	1	4	25
20	1	Control	2	4	50
20	2	Control	4	4	100
1	3	CSB	1	4	25
2	1	CSB	2	4	50
2	2	CSB	1	4	25
2	3	CSB	3	4	75
4	2	CSB	3	4	75
4	4	CSB	1	4	25
5	1	CSB	1	4	25
5	2	CSB	1	4	25
8	4	CSB	1	4	25
9	1	CSB	1	4	25
10	2	CSB	1	4	25
11	2	CSB	2	4	50
12	3	CSB	1	4	25
16	2	CSB	1	4	25
17	2	CSB	2	4	50
19	2	CSB	1	4	25
20	1	CSB	4	4	100
20	2	CSB	2	4	50
1	1	CSF	2	4	50
1	4	CSF	1	4	25
2	2	CSF	4	4	100
3	2	CSF	2	4	50
4	1	CSF	3	4	75
5	1	CSF	1	4	25
6	1	CSF	3	4	75
6	2	CSF	1	4	25
7	3	CSF	2	4	50
8	1	CSF	3	4	75
8	2	CSF	3	4	75
9	1	CSF	2	4	50
11	1	CSF	3	4	75
11	2	CSF	3	4	75
13	1	CSF	1	4	25
13	2	CSF	4	4	100
14	1	CSF	4	4	100
14	3	CSF	3	4	75
15	1	CSF	1	4	25
15	3	CSF	1	4	25
16	1	CSF	3	4	75
16	2	CSF	3	4	75
16	3	CSF	4	4	100
17	1	CSF	3	4	75
17	3	CSF	1	4	25
18	1	CSF	3	4	75
18	2	CSF	3	4	75
18	3	CSF	4	4	100
19	1	CSF	4	4	100
19	2	CSF	3	4	75
20	1	CSF	2	4	50
20	2	CSF	2	4	50
20	3	CSF	4	4	100

## Sheet: Seed mass
Plant_ID	Flower_ID	Treatment	Seed_mass_per_seed (mg)	Log10_transformed_seed_mass
1	1	Control	0.8	-0.09691
1	3	Control	1.1	0.0413927
1	4	Control	0.7	-0.154902
1	4	Control	1.9	0.278754
2	1	Control	1.7	0.230449
2	1	Control	0.6	-0.221849
2	1	Control	0.9	-0.0457575
2	2	Control	0.6	-0.221849
2	2	Control	2.1	0.322219
3	1	Control	1.1	0.0413927
3	1	Control	2	0.30103
3	2	Control	1.4	0.146128
3	2	Control	2.4	0.380211
3	2	Control	0.7	-0.154902
3	2	Control	0.8	-0.09691
3	3	Control	0.4	-0.39794
3	4	Control	1.2	0.0791812
3	4	Control	1.1	0.0413927
3	4	Control	0.7	-0.154902
3	4	Control	0.6	-0.221849
3	5	Control	0.7	-0.154902
3	5	Control	0.6	-0.221849
3	5	Control	0.5	-0.30103
3	5	Control	1.5	0.176091
4	1	Control	0.6	-0.221849
4	1	Control	0.8	-0.09691
4	1	Control	0.5	-0.30103
4	1	Control	0.6	-0.221849
4	2	Control	1.1	0.0413927
4	2	Control	0.5	-0.30103
4	2	Control	0.6	-0.221849
4	2	Control	0.7	-0.154902
4	3	Control	1	0
4	4	Control	0.6	-0.221849
4	4	Control	0.6	-0.221849
4	4	Control	1.1	0.0413927
4	4	Control	2.1	0.322219
5	1	Control	0.9	-0.0457575
5	1	Control	1	0
6	1	Control	1.1	0.0413927
6	2	Control	0.8	-0.09691
6	2	Control	1.1	0.0413927
6	3	Control	0.4	-0.39794
6	3	Control	2.1	0.322219
6	3	Control	1.3	0.113943
6	3	Control	1.5	0.176091
6	4	Control	0.9	-0.0457575
6	4	Control	1.4	0.146128
6	4	Control	1.8	0.255273
6	4	Control	0.4	-0.39794
7	1	Control	2.2	0.342423
7	1	Control	0.6	-0.221849
7	2	Control	2	0.30103
7	2	Control	2.1	0.322219
7	2	Control	0.5	-0.30103
7	3	Control	0.7	-0.154902
7	3	Control	0.8	-0.09691
8	1	Control	0.4	-0.39794
8	1	Control	1.5	0.176091
8	3	Control	1.2	0.0791812
8	3	Control	0.7	-0.154902
8	3	Control	1.8	0.255273
8	4	Control	1.6	0.20412
8	4	Control	0.9	-0.0457575
8	4	Control	0.7	-0.154902
8	6	Control	1.4	0.146128
8	6	Control	1	0
8	6	Control	0.9	-0.0457575
8	6	Control	0.7	-0.154902
10	1	Control	1.8	0.255273
10	1	Control	1	0
10	1	Control	0.6	-0.221849
10	2	Control	1.1	0.0413927
10	2	Control	0.7	-0.154902
11	1	Control	1.8	0.255273
11	1	Control	0.5	-0.30103
11	1	Control	1.1	0.0413927
11	3	Control	1.9	0.278754
11	3	Control	0.9	-0.0457575
11	3	Control	0.8	-0.09691
12	1	Control	0.9	-0.0457575
12	2	Control	0.8	-0.09691
12	2	Control	1.5	0.176091
12	2	Control	0.7	-0.154902
13	1	Control	1.7	0.230449
13	1	Control	0.7	-0.154902
13	1	Control	0.5	-0.30103
13	2	Control	2	0.30103
13	2	Control	1.6	0.20412
13	2	Control	0.8	-0.09691
13	3	Control	0.8	-0.09691
13	4	Control	0.7	-0.154902
13	4	Control	0.9	-0.0457575
13	4	Control	1.2	0.0791812
14	1	Control	1.4	0.146128
14	1	Control	0.6	-0.221849
14	1	Control	0.9	-0.0457575
14	1	Control	0.4	-0.39794
15	2	Control	1.1	0.0413927
15	2	Control	1	0
15	2	Control	0.6	-0.221849
15	2	Control	0.7	-0.154902
15	3	Control	1.9	0.278754
15	3	Control	0.8	-0.09691
15	3	Control	0.6	-0.221849
15	3	Control	1	0
16	1	Control	0.6	-0.221849
16	2	Control	1.9	0.278754
16	2	Control	1.4	0.146128
17	1	Control	1.2	0.0791812
17	1	Control	0.6	-0.221849
17	1	Control	0.5	-0.30103
17	1	Control	1.1	0.0413927
17	2	Control	0.5	-0.30103
17	2	Control	0.9	-0.0457575
18	1	Control	0.9	-0.0457575
18	1	Control	1.1	0.0413927
18	1	Control	1.6	0.20412
18	1	Control	0.8	-0.09691
18	2	Control	1	0
19	1	Control	1.3	0.113943
19	2	Control	0.9	-0.0457575
20	1	Control	0.6	-0.221849
20	1	Control	0.9	-0.0457575
20	2	Control	1.6	0.20412
20	2	Control	1.2	0.0791812
20	2	Control	1.5	0.176091
20	2	Control	0.7	-0.154902
1	3	CSB	1.3	0.113943
2	1	CSB	0.2	-0.69897
2	1	CSB	0.4	-0.39794
2	2	CSB	0.8	-0.09691
2	3	CSB	1.7	0.230449
2	3	CSB	0.8	-0.09691
2	3	CSB	0.8	-0.09691
4	2	CSB	0.7	-0.154902
4	2	CSB	0.9	-0.0457575
4	2	CSB	0.1	-1
4	4	CSB	0.5	-0.30103
5	1	CSB	0.9	-0.0457575
5	2	CSB	0.6	-0.221849
8	4	CSB	1.4	0.146128
9	1	CSB	0.1	-1
10	2	CSB	0.7	-0.154902
11	2	CSB	1.1	0.0413927
11	2	CSB	0.7	-0.154902
12	3	CSB	1.1	0.0413927
16	2	CSB	0.7	-0.154902
17	2	CSB	0.6	-0.221849
17	2	CSB	0.4	-0.39794
19	2	CSB	0.8	-0.09691
20	1	CSB	0.7	-0.154902
20	1	CSB	1.6	0.20412
20	1	CSB	0.4	-0.39794
20	1	CSB	0.6	-0.221849
20	2	CSB	0.8	-0.09691
20	2	CSB	0.7	-0.154902
1	1	CSF	0.2	-0.69897
1	1	CSF	1.7	0.230449
1	4	CSF	1.2	0.0791812
2	2	CSF	0.6	-0.221849
2	2	CSF	0.7	-0.154902
2	2	CSF	0.9	-0.0457575
2	2	CSF	0.2	-0.69897
3	2	CSF	0.4	-0.39794
3	2	CSF	0.7	-0.154902
4	1	CSF	1.3	0.113943
4	1	CSF	0.4	-0.39794
4	1	CSF	1.7	0.230449
5	1	CSF	1.6	0.20412
6	1	CSF	1.2	0.0791812
6	1	CSF	1.6	0.20412
6	1	CSF	2	0.30103
6	2	CSF	0.6	-0.221849
7	3	CSF	1.5	0.176091
7	3	CSF	0.5	-0.30103
8	1	CSF	0.6	-0.221849
8	1	CSF	0.3	-0.522879
8	1	CSF	1.2	0.0791812
8	2	CSF	0.4	-0.39794
8	2	CSF	0.9	-0.0457575
8	2	CSF	0.8	-0.09691
9	1	CSF	1	0
9	1	CSF	0.5	-0.30103
11	1	CSF	1.4	0.146128
11	1	CSF	0.5	-0.30103
11	1	CSF	1.3	0.113943
11	2	CSF	0.5	-0.30103
11	2	CSF	0.6	-0.221849
11	2	CSF	0.6	-0.221849
13	1	CSF	0.8	-0.09691
13	2	CSF	1.1	0.0413927
13	2	CSF	1	0
13	2	CSF	0.6	-0.221849
13	2	CSF	0.8	-0.09691
14	1	CSF	1.2	0.0791812
14	1	CSF	1.1	0.0413927
14	1	CSF	0.7	-0.154902
14	1	CSF	0.8	-0.09691
14	3	CSF	0.5	-0.30103
14	3	CSF	0.7	-0.154902
14	3	CSF	1.2	0.0791812
15	1	CSF	0.9	-0.0457575
15	3	CSF	0.7	-0.154902
16	1	CSF	0.6	-0.221849
16	1	CSF	0.5	-0.30103
16	1	CSF	0.5	-0.30103
16	2	CSF	1.2	0.0791812
16	2	CSF	0.4	-0.39794
16	2	CSF	0.7	-0.154902
16	3	CSF	0.5	-0.30103
16	3	CSF	0.5	-0.30103
16	3	CSF	1.4	0.146128
16	3	CSF	0.5	-0.30103
17	1	CSF	0.7	-0.154902
17	1	CSF	1.2	0.0791812
17	1	CSF	0.5	-0.30103
17	3	CSF	0.2	-0.69897
18	1	CSF	0.4	-0.39794
18	1	CSF	1.1	0.0413927
18	1	CSF	1	0
18	2	CSF	0.3	-0.522879
18	2	CSF	0.6	-0.221849
18	2	CSF	1.4	0.146128
18	3	CSF	0.9	-0.0457575
18	3	CSF	0.5	-0.30103
18	3	CSF	0.7	-0.154902
18	3	CSF	1	0
19	1	CSF	1	0
19	1	CSF	0.8	-0.09691
19	1	CSF	0.6	-0.221849
19	1	CSF	0.6	-0.221849
19	2	CSF	1.2	0.0791812
19	2	CSF	0.5	-0.30103
19	2	CSF	0.8	-0.09691
20	1	CSF	1.1	0.0413927
20	1	CSF	0.4	-0.39794
20	2	CSF	1.6	0.20412
20	2	CSF	0.8	-0.09691
20	3	CSF	1.1	0.0413927
20	3	CSF	0.6	-0.221849
20	3	CSF	1.7	0.230449
20	3	CSF	0.8	-0.09691

## Sheet: Seed weight and proportion
Plant_ID	Flower_ID	Treatment	Number_of_seeds_per_aggregate_fruit	Number_of_ovules_per_aggregate_fruit	Proportion_of_seeds_produced_per_aggregate_fruit	Seed_weight_of NO.1 (mg)	Seed_weight_of NO.2 (mg)	Seed_weight_of NO.3 (mg)	Seed_weight_of NO.4 (mg)	Average_seed_weight (mg)
1	1	Control	1	4	0.25	0.8				0.8
1	3	Control	1	4	0.25	1.1				1.1
1	4	Control	2	4	0.5	0.7	0.4			0.55
2	1	Control	3	4	0.75	1.9	2.2	0.5		1.53333
2	2	Control	2	4	0.5	1.7	0.6			1.15
3	1	Control	2	4	0.5	0.6	2			1.3
3	2	Control	4	4	1	0.9	2.1	0.7	0.8	1.125
3	3	Control	1	4	0.25	0.6				0.6
3	4	Control	4	4	1	2.1	1.2	0.9	0.7	1.225
3	5	Control	4	4	1	1.1	1.6	0.4	0.9	1
4	1	Control	4	4	1	2	0.4	1.1	1.2	1.175
4	2	Control	4	4	1	1.4	1.5	1	1.9	1.45
4	3	Control	1	4	0.25	2.4				2.4
4	4	Control	4	4	1	0.7	0.7	0.7	0.6	0.675
5	1	Control	2	4	0.5	0.8	1.8			1.3
6	1	Control	1	4	0.25	0.4				0.4
6	2	Control	2	4	0.5	1.2	0.9			1.05
6	3	Control	4	4	1	1.1	0.7	1	1.9	1.175
6	4	Control	4	4	1	0.7	1.4	0.6	0.8	0.875
7	1	Control	2	4	0.5	0.6	1			0.8
7	2	Control	3	4	0.75	0.7	0.9	1.4		1
7	3	Control	2	4	0.5	0.6	0.7			0.65
8	1	Control	2	4	0.5	0.5	1.8			1.15
8	3	Control	3	4	0.75	1.5	1	0.5		1
8	4	Control	3	4	0.75	0.6	0.6	1.1		0.766667
8	6	Control	4	4	1	0.8	1.1	0.5	0.6	0.75
10	1	Control	3	4	0.75	0.5	0.7	0.9		0.7
10	2	Control	2	4	0.5	0.6	1.8			1.2
11	1	Control	3	4	0.75	1.1	0.5	1.1		0.9
11	3	Control	3	4	0.75	0.5	1.1	1.6		1.06667
12	1	Control	1	4	0.25	0.6				0.6
12	2	Control	3	4	0.75	0.7	0.9	1		0.866667
13	1	Control	3	4	0.75	1	0.8	1.3		1.03333
13	2	Control	3	4	0.75	0.6	0.9	0.9		0.8
13	3	Control	1	4	0.25	0.6				0.6
13	4	Control	3	4	0.75	1.1	1.5	0.9		1.16667
14	1	Control	4	4	1	2.1	0.7	1.6	1.2	1.4
15	2	Control	4	4	1	0.9	1.7	1.2	0.6	1.1
15	3	Control	4	4	1	1	0.7	1.5	0.9	1.025
16	1	Control	1	4	0.25	1.1				1.1
16	2	Control	2	4	0.5	0.8	2			1.4
17	1	Control	4	4	1	1.1	1.6	1.9	0.8	1.35
17	2	Control	2	4	0.5	0.4	0.8			0.6
18	1	Control	4	4	1	2.1	0.8	0.8	0.6	1.075
18	2	Control	1	4	0.25	1.3				1.3
19	1	Control	1	4	0.25	1.5				1.5
19	2	Control	1	4	0.25	0.9				0.9
20	1	Control	2	4	0.5	1.4	1.4			1.4
20	2	Control	4	4	1	1.8	0.6	0.5	0.7	0.9
1	3	CSB	1	4	0.25	1.3				1.3
2	1	CSB	2	4	0.5	0.2	1.1			0.65
2	2	CSB	1	4	0.25	0.4				0.4
2	3	CSB	3	4	0.75	0.8	0.6	0.7		0.7
4	2	CSB	3	4	0.75	1.7	0.4	0.8		0.966667
4	4	CSB	1	4	0.25	0.8				0.8
5	1	CSB	1	4	0.25	0.8				0.8
5	2	CSB	1	4	0.25	0.7				0.7
8	4	CSB	1	4	0.25	0.9				0.9
9	1	CSB	1	4	0.25	0.1				0.1
10	2	CSB	1	4	0.25	0.5				0.5
11	2	CSB	2	4	0.5	0.9	0.7			0.8
12	3	CSB	1	4	0.25	0.6				0.6
16	2	CSB	1	4	0.25	1.4				1.4
17	2	CSB	2	4	0.5	0.1	0.7			0.4
19	2	CSB	1	4	0.25	0.7				0.7
20	1	CSB	4	4	1	1.1	0.4	1.6	0.8	0.975
20	2	CSB	2	4	0.5	0.7	0.6			0.65
1	1	CSF	2	4	0.5	0.2	0.8			0.5
1	4	CSF	1	4	0.25	1.7				1.7
2	2	CSF	4	4	1	1.2	1	0.5	1.4	1.025
3	2	CSF	2	4	0.5	0.6	0.6			0.6
4	1	CSF	3	4	0.75	0.7	0.8	1		0.833333
5	1	CSF	1	4	0.25	0.9				0.9
6	1	CSF	3	4	0.75	0.2	1.1	0.8		0.7
6	2	CSF	1	4	0.25	0.4				0.4
7	3	CSF	2	4	0.5	0.7	0.8			0.75
8	1	CSF	3	4	0.75	1.3	0.5	1.2		1
8	2	CSF	3	4	0.75	0.4	0.7	0.5		0.533333
9	1	CSF	2	4	0.5	1.7	1.2			1.45
11	1	CSF	3	4	0.75	1.6	0.9	1.1		1.2
11	2	CSF	3	4	0.75	1.2	0.7	0.4		0.766667
13	1	CSF	1	4	0.25	1.6				1.6
13	2	CSF	4	4	1	2	0.5	0.8	0.6	0.975
14	1	CSF	4	4	1	0.6	0.5	0.7	0.6	0.6
14	3	CSF	3	4	0.75	1.5	1.2	0.6		1.1
15	1	CSF	1	4	0.25	0.5				0.5
15	3	CSF	1	4	0.25	0.6				0.6
16	1	CSF	3	4	0.75	0.3	0.5	0.7		0.5
16	2	CSF	3	4	0.75	1.2	0.5	1		0.9
16	3	CSF	4	4	1	0.4	1.4	1.1	1.6	1.125
17	1	CSF	3	4	0.75	0.9	0.5	0.7		0.7
17	3	CSF	1	4	0.25	0.8				0.8
18	1	CSF	3	4	0.75	1	1.2	0.8		1
18	2	CSF	3	4	0.75	0.5	0.5	1.2		0.733333
18	3	CSF	4	4	1	1.4	0.2	1.1	0.9	0.9
19	1	CSF	4	4	1	0.5	0.4	0.7	0.8	0.6
19	2	CSF	3	4	0.75	1.3	1.1	0.6		1
20	1	CSF	2	4	0.5	0.5	1			0.75
20	2	CSF	2	4	0.5	0.6	0.3			0.45
20	3	CSF	4	4	1	0.6	0.6	0.4	1.7	0.825
